# Supplementary material for: No Associations between Dairy Intake and Markers of Gastrointestinal Inflammation in Healthy Adult Cohort
Source: Nutrients. 2023 Aug 8;15(16):3504. doi: 10.3390/nu15163504 (PMC10459578; doi:10.3390/nu15163504)
Supplement: Supplementary file 1 [file nutrients-15-03504-s001.zip]

Archive with 1 entries (1 files):
- FL100DairyGIInflammation_Supplementary.pdf
